# Supplementary material for: Investigation and Optimization of Mxene Functionalized Mesoporous Titania Films as Efficient Photoelectrodes
Source: Materials (Basel). 2021 Oct 22;14(21):6292. doi: 10.3390/ma14216292 (PMC8585131; doi:10.3390/ma14216292)
Supplement: Supplementary file 1 [file materials-14-06292-s001.zip]

Archive with 1 entries (1 files):
- materials-1414990-supplementary.pdf
